# Supplementary material for: Possibilities of Using Specific Jominy Distance in ANN Models for Predicting Low-Alloy Steels’ Microstructure
Source: Materials (Basel). 2025 Jan 26;18(3):564. doi: 10.3390/ma18030564 (PMC11818817; doi:10.3390/ma18030564)
Supplement: Supplementary file 1 [file materials-18-00564-s001.zip]

Archive with 1 entries (1 files):
- materials-3411785-supplementary.pdf
